# Supplementary material for: Selection of complementary foods based on optimal nutritional values
Source: Sci Rep. 2017 Jul 14;7:5413. doi: 10.1038/s41598-017-05650-0 (PMC5511280; doi:10.1038/s41598-017-05650-0)
Supplement: Supplementary file 2 — Supplementary Table.1 [file 41598_2017_5650_MOESM2_ESM.xls]

## Sheet: Asian
FOOD	Food Energy	Moisture	Protein	Fat	Carbohydrate	Fiber	Ash	Calcium	Phosphorus	Iron	Sodium	Potassium	Retional	Carotene Equivalent	Thiamine	Riboflavin	Niacin	Ascorbic acid
RUTF	535	2.5	55	247	0	0	0	450	450	12	290	1100	0.8	0	0.5	1.6	5	50
HUMAN MILK	69	87.1	1.3	4.2	7.2	0.5	0	0.03	0.014	0	0.015	0.055	75	0	14	40	0	5
Milk, buffalo, fluid, whole	115	81	5.2	8.7	4.3	0	0.8	210	101	0.1	0	0	35	30	0.04	0.16	0.1	1
Milk, goat, fluid, whole	65	87.5	3.4	3.8	4.5	0	0.8	142	118	0.1	35	160	25	20	0.04	0.13	0.3	1
Flour, defatted	371	7.3	47.9	902	31.5	2.7	4.1	104	720	3.5	9	1.186	0	0	0.75	0.22	27.8	0
Gourd, raw	20	93.6	0.7	0	5.2	0	0.5	25	25	0.6	0	0	0	0	0	0	0	50
Cucumber, sweetened	55	79.8	3.9	0.1	12.6	3.7	3.6	9	0	0	0	0	0	0	0.04	0.03	0	0
Oriental radish leaves	38	89.1	2.7	0.8	6.9	0.8	0.5	2	0	0	0	0	0	0	0.03	0.07	2.9	17
Tsumire, boiled fish jelly	113	74	14	4	4.5	0	3.5	60	120	2	1	0	45	0	0	0.2	0.7	0
Chinese cabbage	35	90	2	0.7	6.8	0	0.5	28	0	0	0	0	0	0	0	0	0	0
Yaki chikuwa	127	67	14.3	1.7	13.2	0	3.8	30	130	2	1	0	30	0	0.05	0.08	0.7	0
Honey	294	20.6	0.3	0	78.9	0	0.2	14	12	0.8	10	0	0	0	0.01	0.02	0.2	0
Apricot	240	32.9	0.3	0.1	66.3	0.7	0.4	29	12	2.1	0	0	0	0	0.01	0.02	1	0
Mutton	171	66	21.7	7.3	3.2	0	1.8	9	414	6.6	0	420	0	0	0	0	0	0
Rice soup congee	38	90.6	0.8	0	8.5	0	0.1	3	10	0.2	0	11	0	0	0	0	0	0
Buttermilk	34	91	3.4	0.1	4.8	0	0.7	110	92	0.1	0	0	0	0	0.04	0.16	0.1	0
Takuanzuke	32	78.1	1.7	0.3	6.6	0.9	13.3	60	110	1	4	0	0	0	0.03	0.04	1.8	0
Cucumber,pickled Oigee	56	78	1.1	0.9	12.7	1.4	7.3	53	55	55?	0.4	0	0	0	0.04	0.04	0.04	0
Anise, seeds, dried	415	11	19	24.7	45.3	0	0	698	0	34.8	0	0	0	0	0	0	0	0
Apple	252	29.8	0.4	0.1	69.4	0.6	0.3	16	12	2.1	0	0	0	0	0.02	0.03	0.1	0
Baby cereal	373	10	6	0.6	82.9	0.3	0.5	8	120	0.9	5	0	0	0	0.07	0.03	1	0
Beef	136	77.7	10.8	9.7	0.5	0	1.3	11	256	1.8	0	0	0	0	0.15	0.2	3.6	0
Biscuits, plain	407	8.4	9	7.8	74.1	0	0.7	22	67	1.5	0	0	0	0	0.18	0.05	0.4	0
Bread crumbs	359	13.6	11.6	2	71.6	0.3	1.2	18	95	1.5	550	680	0	0	0.12	0.03	0.8	0
Bulb, dried	315	14.5	7.9	1.8	72.5	1.4	3.3	30	12	5	88	685	0	0	0.08	0.08	2.4	17
Cake or pastry	364	12	7.5	0.8	79.4	0.2	0.3	17	73	0.5	2	95	0	0	0.03	0.03	0.7	0
Chicken	126	75.6	16	5.5	2	0	1	21	185	5.3	0	0	0	0	0	0	0	0
Cocoa powder without milk	347	1.3	4	2	89.4	1	2.5	30	171	2.1	268	500	0	0	0.02	0.09	0.5	0
Fermented rice, dried	397	11.8	13.2	9.3	64.6	0.4	1.1	91	155	8.5	0	197	0	0	0.04	0.01	1	0
Fish flour, bones included	394	10.5	62.6	4.4	21.2	0	1.3	505	207	50	0	0	0	0	0.03	0.38	0	0
Flour	361	10.4	13.5	6.7	67.8	0.6	1.6	42	415	5.4	121	319	0	0	0.02	0.03	1.4	0
Flour, made from roasted soybeans	429	6	29.8	19.5	39.9	3.8	4.8	189	540	7.5	0	0	0	90	0.4	0.16	2	0
Grape	268	24.8	1.9	0.1	72.6	0.6	0.6	83	30	3.7	0	0	0	0	0.02	0	0.2	0
Green bean	376	3.5	8	1.5	82.4	0.9	4.6	23	130	1.7	2	423	0	0	1.2	0.05	0.8	0
Hard red wheat	364	12	11.5	1.2	74.7	0.3	0.6	16	112	1.1	2	0	0	0	0.18	0.06	1.3	0
Hog	123	76.9	15.2	5.9	1.2	0	0.8	26	169	3	0	134	25	5	0.36	0.1	5.4	1
Konaame	349	3	0	0	97	0	0	2	1	0.1	1	0	0	0	0	0	0	0
Maggot, canned	234	42.6	20.3	7.9	19.7	0	9.5	8	210	11	0	0	0	0	0.4	0.62	6.5	0
Malt	39	90.2	3.8	1	4.2	0.5	0.8	32	49	0.8	0	0	0	105	0.15	0.13	0.8	16
Mango	287	27.8	0.9	0.2	70.5	0.5	0.6	47	12	3.1	0	0	0	215	0.04	0.11	1.3	18
Margarine, fortified Japan	723	15.1	0.5	81.5	0.2	0	2.7	6	16	0.2	950	0	0	2.7	0.01	0.03	0	0
Marmalade, orange	244	32.2	0.3	0.2	66.9	0.6	0.4	35	10	2.3	0	0	0	0	0.03	0.01	0.3	2
Mayonnaise	718	15.1	1.1	79.9	2.2	0	1.7	18	28	0.5	597	34	59	50	0.02	0.04	0	0
Noodles	330	17	0	0	81.8	0.2	1.2	27	10	0.9	8	35	0	0	0	0	0	0
Nooles	359	12.7	8.7	0.3	77.8	0.2	0.3	17	86	2.4	6	73	0	0	0.27	0.11	2.4	0
Oatmeal or rolled oats	369	11.5	13.5	4.8	68.4	1.1	1.8	30	360	3.4	5	0	0	0	0.2	0.08	1.1	0
Pork, roasted	249	54.4	26.2	14.6	1.5	0	3.3	34	177	2.5	0	0	0	0	0	0	0	0
Prawn eggs, raw	300	16.8	45	2.1	24.1	0	12	244	801	69.8	0	283	0	0	0	0	0	0
Raisin	274	34	7.5	1.4	56.3	0.3	0.8	12	70	1.2	450	0	0	0	0.1	0.03	0.7	0
Red bean	404	3.1	6.9	4	85.3	0.5	0.7	30	90	1.1	3	324	0	0	0.07	0.07	0.6	0
Rice bran	276	9.7	13.3	15.8	52.9	11.5	10.4	76	1.386	19.4	0	1.495	0	0	1.26	0.25	29.8	0
Rice cake, plain	235	42.7	3.7	0.2	52.8	0	0.6	32	0	0	0	0	0	0	0.04	0.03	2.8	0
Rice polish	265	9.8	12.1	12.8	57.7	2.4	7.6	69	1.106	16.1	0	714	0	0	1.84	0.18	28.2	0
Soft red wheat	364	12	9.7	1	76.9	0.4	0.4	20	97	1.1	0	0	0	0	0.08	0.05	1.2	0
Surume	338	19	67.5	4.7	1.9	0	6.9	43	1	3.5	0	0	0	0	0.12	0.25	0	0
Teriyaki	150	64	17.9	4	9.6	0	4.5	44	180	4.5	0	0	0	0	0.06	0.08	4	0
Tsududani Japan	158	53	22.9	0.3	13.9	0	9.9	220	280	13.6	2.9	0	0	0	0.03	0.16	0	0
Tsukudani	237	30.4	24.8	2.1	29.1	0	13.6	260	570	25	2.6	0	5	15	0.04	0.11	4.5	0
Ugisumame, Japan cooked	271	32.7	8.5	1.7	55.8	2.4	1.3	20	143	2.7	0	0	0	0	0.02	0.01	0.3	0
Umeyakid	248	52	15.6	12	19	0	1.4	25	120	1	370	0	115	180	0.2	0.2	0.2	0
Usuramame, cooked	263	35.3	7.4	2	54.2	2.1	1.1	45	114	2.5	0	0	0	0	0.03	0.01	0.3	0
Yamatoni	167	60.2	24.2	4.2	6.6	0	4.8	49	200	5.2	1.2	0	0	0	0.04	0.03	4	0

## Sheet: African
FOOD	Food Energy	Moisture	Protein	Fat	Carbohydrate	Fiber	Ash	Calcium	Phosphorus	Iron	Sodium	Potassium	Retional	Carotene Equivalent	Thiamine	Riboflavin	Niacin	Ascorbic acid
RUTF	535	2.5	55	247	0	0	0	450	450	12	290	1100	0	0	0.5	1.6	5	50
HUMAN MILK	69	87.1	1.3	4.2	7.2	0.5	0	0.03	0.014	0	0.015	0.055	75	0	14	40	0	5
Asparagus, raw	18	93.4	2	0.2	3.1	2.4	1.3	19	47	0.2	0	0	0	0	0	0	0	0
Oilseed, whole	483	6.2	17.3	33.9	34.2	13.5	8.4	470	800	0	0	0	0	0	0.43	0.55	3	0
African apricot, dried	415	5.8	2	9	81.8	3.1	1.4	339	169	0	0	0	0	0	0	0	0	0
African fan palm, immature kernel	71	82.3	0.9	0.1	16.4	1.4	0.3	30	32	0	0	0	0	0	0	0	0	0
African nutmeg, seeds	477	10.4	8.8	29	50	23.7	1.8	103	0	9.3	0	0	0	0	0.09	0.1	0.5	0
Almond, dried, unbalanched	605	4.8	16.8	54.9	21.5	0	2	0	0	0	0	0	0	0	0	0	0	0
Amaranth,seed, dried	356	12.7	14	6	63.1	9.4	4.2	490	455	0	0	0	0	0	0	0	0	0
Antelope, salted	150	60.2	30.4	2.2	0	0	7.2	65	302	2.1	0	0	0	0	0.07	0.28	7.8	0
Apple,raw	58	84	0.2	0.4	15.1	0.8	0.3	3	7	0.2	0	0	0	80	0	0	0	1
Arican fan palm, fruit, raw	43	87.6	0.8	0.1	10.9	2	0.6	27	30	1	0	0	0	0	0.04	0.02	0.3	5
Avocado, raw	121	80.3	1.4	11.3	6.1	1.8	0.9	19	46	1.4	0	0	0	530	0.05	0.15	2	18
Baker's cones	367	11.4	7.1	1.2	79.9	0.3	0.4	1	47	0.9	0	0	0	0	0.09	0.05	0.3	0
Barleria, leaves,raw	55	81	3.6	0.5	11.7	2.7	3.2	874	38	0	0	0	0	0	0	0	0	0
Basil, leaves, raw	75	77.1	5.5	1.4	13.9	0	2.1	487	0	5.2	0	0	0	0	0	0	0	37
Bran	376	8.4	12.2	8.6	67.2	2.8	3.6	42	672	39.4	0	0	0	0	0	0	0	0
Bukolla	200	49.6	0.6	0.2	48.8	1.3	0.8	49	60	1.6	0	0	0	0	0.09	0.15	0.5	0
Bulbil, raw	78	79.4	1.4	0.2	18	1.2	1	40	58	2	0	0	0	0	0	0	0	0
Bulbs, raw	66	81.9	1.2	0.1	16.2	0.5	0.6	37	0	0	0	0	0	0	0	0	0	40
Bulla	199	49.6	0.7	0.1	48.8	0.7	0.8	65	30	1.1	0	0	0	0	0.01	0.02	0.2	0
Burweed,leaves, raw	68	78.4	4.2	0.4	15.2	3.4	1.8	392	76	29.2	0	0	0	0	0	0	0	0
Buttermilk dried with wheat flour	381	6.1	25.3	3.4	61.2	0.1	4	590	0	0	0	0	0	0	0.25	2	1.4	0
Cabbage common, raw	26	91.4	1.7	0.1	6	1.2	0.8	47	40	0.7	0	0	0	100	0.04	0.04	0.3	54
Cake	369	8	27.4	7.9	51.1	17.5	5.6	0	0	0	0	0	0	0	0	0	0	0
Calyces, raw	64	82	1.2	0.8	14.8	2.4	1.2	174	27	0	0	0	0	0	0	0	0	0
Carob-bean, germ meal	326	9.8	47.3	2.8	34.1	3.8	6	0	0	0	0	0	0	0	0	0	0	0
Cashew, fruit, pulp, raw	53	85.6	1	0.7	12.3	0.6	0.4	12	45	1.4	0	0	0	760	0.03	0.24	0.3	252
Catfish,raw	85	79.7	18.1	0.9	0	0	1.3	0	0	0	0	0	0	0	0	0	0	0
Celery, unbleached, stems and leaves, raw	20	92.7	1.1	0.1	4.5	1	1.6	87	50	0.9	0	0	0	0	0.03	0.25	0	17
Chenopodium album, leaves, raw	61	75.9	7.4	1	9.8	1.6	5.9	371	80	0	0	0	0	0	0	0	0	0
Cherry, raw	46	86.9	1.2	0.3	11	0.8	0.6	14	18	0.5	0	0	0	0	0	0	0	0
Chili, dried	312	12.9	13.9	9.4	56	11.1	7.8	538	190	0	0	0	0	1.06	0	0.2	4.4	0
Chinaka tuber from Malawi, raw	115	70	1.3	0	27.6	0	1.1	48	0	7.8	0	0	0	0	0	0	0	0
Churdled milk, Senegal	69	88.1	3.8	4.9	2.6	0	0.6	0	0	0	0	0	0	0	0	0	0	0
Cocoa, powder	273	4.9	16.5	20.8	51.5	0	6.3	0	0	0	0	0	0	0	0	0	0	0
Coffee, infusion	4	97.5	0.4	0.1	1.6	0	0.4	9	18	0.4	0	0	0	0	0	0	0	0
Cucumber, whole, raw	15	95.1	0.8	0.1	3.4	0.8	0.6	13	30	0.5	0	0	0	0	0.02	0.01	0.3	14
Cucumis melo, fruit, raw	18	94.8	0.5	0.1	4.2	0.5	0.4	20	28	1.7	0	0	0	30	0.04	0.02	0.6	12
Custrad apple, fruit pulp	92	74.2	2.1	0.5	22.3	6.6	0.9	26	32	0.9	0	0	0	0	0	0	0	0
Fig, leaves, raw	57	80.5	6.1	0.2	11.3	2.4	1.9	74	163	15.8	0	0	0	0	0	0	0	35
Fillet	119	74.6	21.6	3	0	0	0.8	32	113	1.7	0	0	0	0	0.05	0.08	2.8	0
Fish sauce nuoc-mam6	61	62.1	12.8	0.7	0	0	24.4	14	102	0.9	0	0	0	0	0.02	0.09	4.4	0
Flakes, maize meal added	388	3.5	6.3	2.2	86.8	0.7	1.2	10	133	1.9	0	0	0	85	0.2	0.1	0.8	0
Flies, cake	382	15.7	48.6	10.3	21.2	0	4.2	140	0	65,6?	0	0	0	0	1.24	3.44	18.3	0
Flour Karta	195	49.6	1.8	0.2	46.8	1.2	1.6	82	60	10	0	0	0	0	0	0.04	0.4	0
Flour, made from unripe fruit	340	12.4	3.9	1	79.6	3.7	3.1	34	94	2.6	0	0	0	0	0	0	0	0
Fresh maize meal	76	81.2	1.8	0.8	15.6	0.2	0.6	4	0	0.6	0	0	0	0	0.06	0.01	0.5	0
Fresh millet	227	40	5.7	1	52.4	1.1	0.9	19	238	5	0	0	0	0	0.2	0.06	0.8	0
Fritters, fried ball	426	12.4	10.5	20.3	54.1	1.9	2.7	34	245	2.3	0	0	0	0	0	0	0	0
Fritters, made from wheat	330	32.3	4.7	12.6	49.8	0.5	0.6	23	88	1.8	0	0	0	0	0.08	0.03	0.6	0
Ginger, root, dried	301	10.2	7.6	2.9	72.4	0	6.9	180	0	0	0	0	0	120	0.16	0.27	8.4	0
Globe-fish, raw	89	78.3	19.5	0.06	0	0	1.6	0	0	0	0	0	0	0	0	0	0	0
Ground seeds	376	6.4	25,9?	5.3	59.3	1.2	3.1	0	0	10.6	0	0	0	0	0.38	0.14	1.8	0
Guava,fruit, whole, raw	64	82.2	1.1	0.4	15.7	5.3	0.6	24	31	1.3	0	0	0	290	0.06	0.04	1.3	326
Gurnard, raw	102	76.8	18	2.8	0	0	2.4	0	0	0	0	0	0	0	0	0	0	0
Kenkey, maize dough	114	71.5	1.7	0.7	25.7	0.6	0.4	50	110	2.4	0	0	0	10	0.05	0.03	0.6	0
Kernel, dried	547	5	23	43.5	25.3	5.4	3.2	172	508	7	0	0	0	0	1,60 ?	0.07	1.3	0
Lettuce, raw	44	84.3	3.2	0.8	8.3	2	3.4	326	58	0	0	0	0	0	0	0	0	0
White maize-rice	366	11.4	8.9	1.5	77.7	0.8	0.5	12	98	1.8	0	0	0	0	0.05	0	0	0
Mallow, leaves, raw	68	78.6	5.5	1.5	11.8	8.9	2.6	0	0	0	0	0	0	0	0	0	0	0
Milk, camel, whole fluid	63	88.5	2	4.1	4.7	0	0.7	94	86	0	0	0	0	0	0	0	0	1
Milk, goat, whole, fluid	85	83.9	3.4	4.9	7	0	0.8	0	0	0	0	0	0	0	0	0	0	1
Milk, sheep, whole, fluid	100	82.8	5.9	7	3.5	0	0.8	0	0	0	0	0	0	0	0	0	0	0
Oatmeal or rolled oats	394	8.1	12.6	7.4	70	1.8	1.9	0	0	0	0	0	0	0	0	0	0	0
Oyster, raw	109	70	12.3	2.3	8.8	0	6.6	0	0	0	0	0	0	0	0	0	0	0
Palm, kernel, shelled	587	11.5	6.6	55.3	24.9	3	1.7	78	0	0	0	0	0	0	0	0	0	0
Papaya, fruit raw	32	90.8	0.4	0.1	8.3	0.9	0.4	21	15	0.6	0	0	0	950	0.03	0.03	0.4	52
Peach , raw	50	85.8	0.9	0.2	12.5	0.9	0.6	7	19	0.5	0	0	0	25	0	0	0	16
peanut butter	92	78.5	5.6	6.4	7.1	1.2	2.4	104	76	5.2	0	0	0	0	0	0	0	0
Peppers, fruit, raw	100	72.8	3	2.4	20.2	9.2	1.6	19	110	5.6	0	0	0	1.41	0	0.3	1.6	147
Plum, raw	49	86.1	0.6	0.2	12.5	1.1	0.6	10	12	0.6	0	0	0	770	0	0	0	0
Pomegranate, raw	78	78.1	1.6	0.3	19.6	4.5	0.4	12	37	1	0	0	0	40	0	0	0	0
Porridge, sifted grain	85	79.6	2.7	0.5	17	0.2	0.2	4	31	1.7	0	0	0	0	0.04	0.01	0.2	0
Pudding, fermented	170	57.7	1.2	0.8	39.6	1.4	0.7	0	0	0	0	0	0	0	0	0	0	2
Pulp	303	13.2	3.4	0.4	80.1	12.6	2.9	124	160	3.6	0	0	0	2.43	1,05 ?	0.71	1	242
Pulp, raw	109	71.9	1.5	0.3	25.4	1.8	0.9	28	34	2	0	0	0	10	0.08	0.05	0.7	31
Rabbit-fish, raw	85	78.4	18.9	0.5	0	0	2.2	0	0	0	0	0	0	0	0	0	0	0
Raphe	64	79.8	5.4	1.2	11.5	3.1	2.1	20	0	3.5	0	0	0	0	0.15	0.09	1.7	0
Red teff	348	13.2	10	1.9	70.8	2.6	4.1	149	270	48,8?	0	0	0	0	0.06	0.09	1.2	0
Rusks	423	5.6	10.9	12.6	69.9	0.1	1	40	113	2.2	0	0	0	0	0	0	0	0
Rye	245	38.9	6.6	0.2	52.9	0.7	1.4	29	90	1.7	0	0	0	0	0.09	0	0	0
Sesame, seed, dried	414	7.9	10.8	18.1	55.2	30.5	8	432	221	0	0	0	0	0	0	0	0	0
Soft wheat	330	12.3	13.9	1.6	70.7	2.5	1.5	54	275	6.5	0	0	0	0	0.32	0	0	0
Sopei, nut, dried,	612	7.8	8.4	59.8	20.3	1.7	3.7	313	424	0	0	0	0	0	0	0	0	0
Sorghum, whole-grain	345	9.4	15.1	3	70.4	2.2	2.1	27	416	12,5?	0	0	0	0	0	0	0	0
Sowthistle, Leaves, raw	18	93.2	1.9	0.3	3	0.4	1.6	131	37	3.1	0	0	0	1, 425	0	0.13	0.8	0
Strawberry, raw	37	89	0.8	0.3	8.9	1.2	1	18	18	0.7	0	0	0	80	0	0	1.9	53
Sugarcane,leaves, raw	75	77.5	1.8	0.8	17.9	3	2	0	0	0	0	0	0	0	0	0	0	0
Sugar-plum, fruit, raw	92	73.4	1.8	0.1	23.8	0	0.9	125	0	0	0	0	0	0	0	0	0	0
Tomato, fruit, raw	29	92	1.2	0.7	5.7	1.9	0.4	103	0	0	0	0	0	0	0	0	0	176
Tongue-sole , raw	86	80	19	0.5	0	0	0.5	18	105	0.4	0	0	0	0	0	0	0	0
Tuber, raw	112	71	1.5	0.1	26.5	0.9	0.9	69	29	0	0	0	0	0	0	0	0	0
Walnut	657	2.5	15.6	64.4	15.8	0	1.7	0	0	0	0	0	0	0	0	0	0	0
Watermelon, fruit, raw	22	93.6	0.5	0.1	5.5	0.4	0.3	8	9	0.3	0	0	0	250	0.04	0.05	0.1	8
White Bolla	225	43.7	0.2	0.1	55.4	0.1	0.6	44	0	7.7	0	0	0	0	0	0.02	0	0
White bread	261	36.9	7.7	2	51.7	0.3	1.7	37	95	1.7	0	0	0	0	0.16	0.06	1	0
White bread, toasted	309	25	9.3	2.3	61.3	0.4	2.1	44	124	2	0	0	0	0	0.17	0.09	1.1	0
White maize	369	12	9.6	3.4	73.9	2.1	1.1	0	155	4.5	0	0	0	0	0	0	0	0
White variety	357	11.6	9.4	4.2	73.6	1.9	1.2	16	220	3.6	0	0	0	5	0.33	0.1	2.2	0
White, whole, dried	334	10.8	23.4	1.1	59.9	4.5	4.8	125	570	6.2	0	0	0	0	0.78	0.1	2	0
Whole mature seeds,	405	9.5	33.7	17.9	33.9	4.7	5	183	541	6.1	0	0	0	55	0.71	0.25	2	0
Whole pods, immature, raw	36	88.7	2.5	0.2	7.9	1.8	0.7	43	48	1.4	0	0	0	750	0.08	0.12	0.5	27
Whole-grain, germinated raw	183	51.6	5.2	1.2	40.9	3.4	1.1	23	130	5.1	0	0	0	0	0.06	0.15	2.5	0
Whole-grain, hulled	364	11.3	7.4	2.2	77.7	0.4	1.4	38	294	2.8	0	0	0	0	0.34	0	6.5	0
Whole-wheat, made with water	233	38.1	7.7	1.6	50.8	0.9	1.8	43	151	2.2	0	0	0	0	0.2	0.08	2.1	0
Whole-wheat, toasted	286	25	9.7	2.8	60.2	1.4	2.3	51	193	2.9	0	0	0	0	0.22	0.11	2.5	0
Yam, tuber, raw	118	68.4	3	0.1	27	10	1.5	69	41	0	0	0	0	0	0	0	0	0
Yellow maize	365	11.5	9.4	1.2	77.5	0.3	0.4	12	72	1.1	0	0	0	0	0	0	0	0
Yellow sorghum	356	14.4	8.2	1.6	75.2	0.8	0.6	11	230	2.9	0	0	0	5	0.16	0.06	2.3	0

## Sheet: American
FOOD	Food Energy	Moisture	Protein	Fat	Carbohydrate	Fiber	Ash	Calcium	Phosphorus	Iron	Sodium	Potassium	Retional	Thiamine	Riboflavin	Niacin	Ascorbicacid
RUTF	535	2.5	55	247	0	0	0	450	450	12	290	1100	0.8	0.5	1.6	5	50
HUMAN MILK	69	87.1	1.3	4.2	7.2	0.5	0	0.03	0.014	0	0.015	0.055	75	14	40	0	5
Soymilk	54	88.1	3.3	1.8	6.3	0.6	0.7	25	52	0.6	51	118	3	0.06	0.07	0.51	0
Onions	40	89.1	1.1	0.1	9.3	1.7	0.4	23	29	0.2	4	146	2	0.05	0.03	0.12	7.4
Acorn	40	87.8	0.8	0.1	10.4	1.5	0.9	33	36	0l,7	3	347	367	0.14	0.01	0.7	11
Agar agar	26	91.3	0.5	0	6.8	0.5	1.4	54	5	1.9	9	226	0	0.01	0.02	0.06	0
Agave	68	81.8	0.5	0.2	16.2	6.6	1.3	417	7	1.8	14	127	37	0.03	0.04	0.16	4
Alfalfa	23	92.8	4	0.7	2.1	1.9	0.4	32	70	1	6	79	155	0.08	0.13	0.48	8.2
Almond	575	4.7	21.2	49.2	21.7	12.2	3	264	484	3.7	1	705	1	0.21	1.01	3.39	0
Amaranth	371	11.9	13.6	7	65.3	6.7	2.9	159	557	7.6	4	508	2	0.12	0.2	0.92	4.2
Apple	52	85.6	0.3	0.2	13.8	2.4	0.2	6	11	0.1	1	107	54	0.02	0.03	0.09	4.6
Apricot	48	86.4	1.4	0.4	11.1	2	0.8	13	23	0.4	1	259	1926	0.03	0.04	0.6	10
Arrowroot	357	11.4	0.3	0.1	88.2	3.4	0.1	40	5	0.3	2	11	0	0	0	0	0
Asparagus	20	93.2	2.2	0.1	3.9	2.1	0.6	24	52	2.1	2	202	756	0.14	0.14	0.98	5.6
Avocado	167	72.3	2	15.4	8.6	6.8	1.7	13	54	0.6	8	507	147	0.08	0.14	1.91	8.8
Bacon	458	40.2	11.6	45	0.7	0	2.5	6	186	0.5	833	208	37	0.28	0.11	3.83	0
Banana	89	74.9	1.1	0.3	22.8	2.6	0.8	5	22	0.3	1	358	64	0.03	0.07	0.67	8.7
Barley malt	367	3.2	6	Tr	89.2	Tr	1.6	48	294	8.7	80	230	0	0.36	0.45	9.8	0
Beans	0	5.5	14.6	15.4	50.2	19.8	4	120	160	4.1	74	2020	0	0.07	0.2	16.8	0
Beets	43	87.6	1.6	0.2	9.6	2.8	1.1	16	40	0.8	78	325	33	0.03	0.04	0.33	4.9
Bitter gourd	71	94.4	1	0.1	3	2.6	0.6	14	31	0.4	1	260	0.05	0.07	0.3	76	0
Black bean	341	11	21.6	1.4	62.3	15.2	3.6	123	352	5	5	1483	0	0.9	0.19	1.96	0
Blackberry	43	88.2	1.4	0.5	9.6	5.3	0.4	29	22	0.6	1	162	214	0.02	0.03	0.65	21
Blueberry	57	84.2	0.7	0.3	14.5	2.4	0.2	6	12	0.3	1	77	54	0.04	0.04	0.42	9.7
Bran	216	8.2	16.2	5.3	24.9	40.2	5.4	74.7	1055	19	28	1340	0	0.89	0.36	3.5	0
Broccoli	34	89.3	2.8	0.4	6.6	2.6	0.9	47	66	0.7	33	316	623	0.07	0.12	0.64	89.2
Buttermilk	40	90.1	3.3	0.9	4.8	0	0.9	116	89	0.1	105	151	47	0.03	0.15	0.06	1
Butternut	45	86.4	1	0.1	11.7	2	0.8	48	33	0.7	4	352	10630	0.1	0.02	1.2	21
Carob, flour	222	3.6	4.6	0.7	88.9	39.8	2.3	348	79	2.9	35	827	14	0.05	0.46	1.9	0.2
Cashew	553	5.2	18.2	43.9	30.2	3.3	2.5	37	593	6.7	12	660	0	0.42	0.06	1.06	0.5
Cassava	263	59.7	1.1	0.3	38.1	1.8	0.6	16	127	0.3	14	271	0	0.09	0.05	1.17	206
Catsup	97	69.2	1.7	0.3	25.2	0.3	3.7	18	33	0.5	1114	382	933	0.01	0.13	1.43	15.1
Cauliflower	25	92.1	1.9	0.3	5	2	0.8	22	44	0.4	30	299	0	0.05	0.06	0.51	48.2
Celery	16	95.4	0.7	0.2	3	1.6	0.8	40	24	0.2	80	260	449	0.02	0.06	0.32	3.1
Cherry	32	91.4	0.4	0.3	7.7	1.1	0.2	12	11	2	7	146	75	0.02	0.06	0.4	10
Chocolate, dark	598	1.4	7.8	42.6	45.9	10.9	2.3	73	308	11.9	20	715	39	0.03	0.08	1.05	0
Coconut	354	47	3.3	33.5	15.2	9	1	14	113	2.4	20	356	0	0.07	0.2	0.54	3.3
Coffee	195	73.8	2.7	19.3	3.7	0	0.6	96	80	0.1	40	122	656	0.03	0.15	0.06	0.8
Cornmeal	362	10.3	8.1	3.6	76.9	7.3	1.1	6	241	3.5	35	287	0	0.39	0.2	3.63	214
Cornstarch	381	8.3	0.3	0.1	91.3	0.9	0.1	2	13	0.5	9	3	0	0	0	0	0
Cottage	96	79.8	11.1	4.3	3.4	0	1.4	83	159	0.1	364	104	140	0.03	0.16	0.1	0
Cucumber	15	95.2	0.7	0.1	3.6	0.5	0.4	16	24	0.3	2	147	105	0.03	0.03	0.1	2.8
Currant	56	84	1.4	0.2	13.8	4.3	0.7	33	44	1	1	275	42	0.04	0.05	0.1	41
Eggplant	24	92.4	1	0.2	5.7	3.4	0.7	9	25	0.2	2	230	27	0.04	0.04	0.65	2.2
Fennel	31	90.2	1.2	0.2	7.3	3.1	1.1	49	50	0.7	52	414	134	0.01	0.03	0.64	12
Fig	74	79.1	0.8	0.3	19.2	2.9	0.7	35	14	0.4	1	232	142	0.06	0.05	0.4	2
Flour	335	12.6	6.6	2	76.1	1.9	0.9	6	190	2.1	0	200	0	0.45	0.11	2.17	0
Flour, blue	364	10.83	8.8	5.1	73.9	8.4	1.4	5	263	1.7	5	381	0	0.16	0.23	2.6	0
Garlic	149	58.6	6.4	0.5	33.1	2.1	1.5	181	153	1.7	17	40`	9	0.2	0.11	0.7	31.2
Gingerroot	80	78.9	1.8	0.8	17.8	2	0.8	16	34	0.6	13	415	0	0.03	0.03	0.75	5
Goat Milk	69	87	3.6	4.1	4.5	0	0.8	134	111	0.1	50	294	198	0.05	0.14	0.28	1.3
Gooseberry	61	87.9	0.9	0.6	6.9	3.2	0.4	26.5	23.6	0.4	2	176	0	0.01	0.03	0.4	33
Grain,powder	360	8	6	2.5	78.4	23.3	5.1	58	580	4.6	83	2443	8	0.41	0.1	17.7	0
Grape	57	84.3	0.8	0.5	13.9	3.9	0.5	37	24	0.3	1	203	67	0.05	0.3	0.03	4
Grapefruit	32	90.9	0.6	0.1	8.1	1.1	0.3	12	8	0.1	0	139	33	0.04	0.02	0.28	34.4
Green beans	31	90.3	1.8	0.2	7	2.7	0.7	37	38	1	6	211	690	0.08	0.1	0.73	12.2
Guava	68	80.8	2.6	1	14.3	5.4	1.4	18	40	0.3	2	417	624	0.07	0.04	1.08	228
Honey	304	17.1	0.3	0	82.4	0.2	0.2	6	4	0.4	4	52	0	0	0.04	0.12	0.5
Honeydew	36	89.8	0.5	0.1	9.1	0.8	0.4	6	11	0.2	16	228	50	0.04	0.01	0.16	18
Horseradish	37	88.2	2.1	0.2	8.5	3.2	1	30	50	0.4	42	461	74	0.05	0.07	0.62	141
Hot chili	40	88	1.9	0.4	8.81	1.5	0.9	14	43	1	9	322	952	0.07	0.09	1.24	144
Ice cream	207	61	3.5	11	23.6	0.7	0.9	128	105	0.1	80	199	412	0.04	0.24	0.12	0.6
Irish moss	49	81.3	1.5	0.2	12.3	1.3	4.7	72	157	8.9	67	63	118	0.02	0.47	0.59	3
Jalapeno	29	91.2	0.9	0.4	6.5	2.8	0.5	12	26	0.3	3	248	1078	0.04	0.07	1.28	119
Lemon	29	89	1.1	0.3	9.3	2.8	0.3	26	16	0.6	2	138	22	0.04	0.02	10	53
Lentil sprouts	106	67.3	9	0.6	22.1	0	1	25	173	3.2	11	322	45	0.23	0.13	1.13	16.5
Mango	60	83.5	0.8	0.4	15	1.6	0.4	11	14	0.2	1	168	1082	0.03	0.04	0.67	36.4
Maple syrup	354	8	0.1	0.2	90.9	0	0.8	90	3	1.6	11	274	0	0.01	0.01	0.04	0
Margarine	717	16.5	0.2	80.7	0.7	0	1.9	3	5	0.1	2	18	3577	0.01	0.04	0.02	0.2
Mozzarella	300	50	22.2	22.4	2.2	0	3.3	505	354	0.4	627	76	676	0.03	0.28	0.1	0
Mustard	26	90.8	2.7	0.2	4.9	3.3	1.4	103	43	1.5	25	354	10500	0.08	0.11	0.8	70
Oatmeal	380	10	13.7	5.7	69.1	9.4	1.5	47	370	3.9	3	280	0	0.2	0.08	1.1	0
Oats	389	8.2	16.9	6.9	66.3	10.6	1.7	54	523	4.7	2	429	0	0.76	0.14	0.96	0
Octopus	82	80.3	14.9	1	1.6	0	1.6	53	186	5.3	230	350	150	0.03	0.04	2.1	5
Olive	115	80	0.8	10.7	6.3	3.2	2.2	88	3	3.3	735	8	403	0	0	0.04	0.9
Orange	46	87.1	0.7	0.2	11.5	2.4	0.4	43	12	0.1	0	169	225	0.1	0.04	0.4	45
Oyster	33	89.2	3.3	0.4	6.1	2.3	1	3	120	1.3	18	420	0	0.13	0.25	4.96	0
Papaya	43	88.1	0.5	0.3	10.8	1.7	0.4	20	10	0.3	8	182	950	0.02	0.03	0.36	60.9
Passion	51	85.6	0.4	0.1	13.6	0.2	0.3	4	13	0.2	6	278	717	0	0.13	0.46	29.8
Peach	39	88.9	0.9	0.3	9.5	1.5	0.4	6	20	0.3	0	190	326	0.02	0.03	0.81	6.6
Pear	58	83.7	0.4	0.1	15.5	3.1	0.3	9	11	0.2	1	119	23	0.02	0.03	0.16	4.2
Pine	673	2.3	13.7	68.4	13.1	3.7	2.6	16	575	5.5	2	597	29	0.36	0.23	4.39	0.8
Pineapple	50	85.7	0.5	0.4	11.6	1.4	0.4	18.9	13.9	0.2	4	174	0	0.8	0.02	0.02	25
Pinto	347	11.3	21.4	1.2	62.6	15.5	3.5	113	411	5.1	12	1393	0	0.71	0.21	1.17	6.3
Pistachio	562	3.9	20.3	45.4	27.5	10.3	2.9	105	490	3.9	1	1025	415	0.87	0.16	1.3	5.6
Plum	46	87.2	0.7	0.3	11.4	1.4	0.4	6	16	0.2	0	157	345	0.03	0.03	0.42	9.5
Pomegranate	54	85.6	0.2	0.3	13.1	0.1	0.5	11	11	0.1	9	214	0	0.02	0.02	0.23	0.1
Popcorn	500	2.8	9	28.1	57.2	10	2.9	10	250	2.8	884	225	11	0.13	0.14	1.55	0.3
Poppy	525	5.6	18	41.6	28.1	19.5	6.4	1438	870	9.8	26	719	0	0.85	0.1	0.9	1
Prune	71	81.2	0.6	0.03	17.5	1	0.7	12	25	1.2	4	276	3	0.02	0.07	0.79	4.1
Pumpkin	26	91.6	1	0.1	6.5	0.5	0.8	21	44	0.8	1	340	7384	0.05	0.11	0.6	9
Quince	57	83.8	0.4	0.1	15.3	1.9	0.4	11	17	0.7	4	197	40	0.02	0.03	0.2	15
Quinoa	368	13.3	14.1	6.1	64.2	7	2.4	47	457	4.6	5	563	0	0.36	0.32	1.52	0
Radish, red	16	95.3	0.7	0.1	3.4	1.6	0.6	25	20	0.3	39	233	7	0.01	0.04	0.25	14.8
Raisin	296	16.6	2.5	0.5	78.5	6.8	1.9	28	75	2.6	28	825	0	0.11	0.18	1.11	5.4
Raspberry	52	85.7	1.2	0.7	11.9	6.5	0.5	25	29	0.7	1	151	33	0.03	0.04	0.6	26.2
Rice	364	11.9	3.4	0.6	83.2	1.6	0.9	18	153	0.7	182	30	0	0.03	0.02	0.22	0
Romaine	17	94.6	1.2	0.3	3.3	2.1	0.6	33	30	1	8	247	8710	0.07	0.07	0.31	4
Root	18	94.6	0.6	0.1	4.1	1.6	0.6	27	23	0.4	21	227	0	0.02	0.02	0.2	22
Shrimp	71	83	13.6	1	0.9	0	1.9	54	244	0.2	566	113	180	0.02	0.02	1.78	0
Sorghum	339	9.2	11.3	3.3	74.6	6.3	1.6	28	287	4.4	6	350	0	0.24	0.14	2.93	0
Soy flour	436	5.2	34.5	20.7	35.2	9.6	4.5	206	494	6.4	13	2515	120	0.58	1.16	4.32	0
Soy Mayo	322	56.3	6	31.8	3.1	1.1	2.9	53	49	0.3	773	66	43	0.05	0.04	0.09	0
Soybean	240	86.3	6.2	1.4	4.5	0.8	0.8	67	164	2.1	30	36	0	0.34	0.12	2.4	15.3
Spaghetti	348	7.3	14.6	1.4	75	0	1.6	40	258	3.6	8	215	0	0.49	0.14	5.13	0
Spinach	23	91.4	2.9	0.4	3.6	2.2	1.7	99	49	2.7	79	558	9377	0.08	0.19	0.72	28.1
Strawberry	32	91	0.7	0.3	7.7	2	0.4	16	24	0.4	1	153	12	0.02	0.02	0.39	58.9
Watermelon	30	91.5	0.6	0.2	7.6	0.4	0.3	7	11	0.2	1	112	569	0.03	0.02	0.18	8.1
Yam	118	69.6	1.5	0.2	27.9	4.1	0.8	17	55	0.5	9	816	138	0.11	0.03	0.55	17.1
Yoghurt	94	77.5	3.5	1.8	16	0.2	1.2	118	38	1.1	35	47	33	0.06	0.02	0.24	2.5
Zucchini	17	94.8	1.2	0.3	3.1	1	0.6	16	38	0.4	8	261	200	0.05	0.09	0.45	17.9

## Sheet: European
FOOD	Food Energy	Moisture	Carbohydrates	Protein	Fat
RUTF	535	2.5	0	55	247
HUMAN MILK	69	87.1	7.2	1.3	4.1
Agar, dried	16	9.7	0	1.3	1.2
Alfalfa sprouts, raw	24	93.4	0.4	4	0.7
Almonds, flaked	612	4.2	6.9	21.1	55.8
Apple juice concentrate	223	31.4	57.6	0.5	0.6
Apricots, dried	188	14.7	43.4	4.8	0.7
Asparagus, raw	25	91.4	2	2.9	0.6
Aubergine, raw	15	92.9	2.2	0.9	0.4
Bacon, fat only, average, raw	747	12.8	0	4.8	80.9
Baked beans, with barbecue sauce	77	71.8	14	5.3	0.4
Banana bread, homemade	331	27.4	53.9	4.4	12.4
Barley, pearl, boiled	120	69.6	27.6	2.7	0.6
Barley, pearl, raw	360	10.6	83.6	7.9	1.7
Basil, dried, ground	251	6.4	43.2	14.4	4
Beans, green, raw	24	91.3	3.1	2.1	0.4
Beef extract	179	39	3.2	40.4	0.6
Beetroot, raw	36	87.1	7.6	1.7	0.1
Bele, raw	67	79.9	0	15.3	0.7
Biscuits, digestive, plain	463	2.8	65.6	6.2	21.3
Blackberry and apple, stewed	28	88.3	6.4	0.5	0.2
Bran, wheat	186	10.4	20.6	14.8	5.5
Bread rolls, brown, crusty	255	30.5	50.4	10.3	2.8
Bread rolls, brown, soft	236	36.4	44.8	9.9	3.2
Bread rolls, malted wheat	238	34.5	42.7	10	4.2
Bread rolls, white, crusty	262	29.7	54.9	9.2	2.2
Bread rolls, white, soft	254	35.6	51.5	9.3	2.6
Bread rolls, wholemeal	244	37.2	46.1	10.4	3.3
Bread, malted wheat	237	34.9	47.4	9.6	2.3
Broccoli, green, raw	34	88.2	3.2	4.3	0.6
Buckwheat, groats	364	13.2	84.9	8.1	1.5
Butter, unsalted	744	14.9	0.6	0.6	82.2
Cabbage, green, raw	27	88.4	4.1	2.4	0.2
Carrot juice	24	92.3	5.7	0.5	0.1
Catfish, raw	96	80.1	0	17.6	2.8
Cauliflower, raw	30	91.1	4.4	2.5	0.4
Celery, raw	7	95.1	0.9	0.5	0.2
Cheese spread, plain	237	58.1	6.5	11.3	18,6
Cherries, glace	294	23.6	78.1	0.4	0
Chestnuts, dried	319	9	69	3.7	5.1
Chicken slices	114	71.8	2	23.2	1.5
Chocolate, milk	519	1.6	56	7.3	31.1
Cocoa butter	896	0,5	0	0	99.5
Cod, flesh only, raw	75	81.6	0	17.5	0.6
Coffee, cappuccino, latte	27	93.2	3.2	2	0.8
Corn snacks	526	1.3	60.8	6	30.4
Custard, egg	95	79	10.9	5.9	3.4
Cuttlefish, raw	71	80.8	0	16.1	0.7
Eggs, chicken, white, dried	327	4	0	81.7	0
Fig rolls	363	13.7	66.8	4.2	10.6
Fish paste	170	67.1	3.7	15.3	10.5
Flour, gram	353	9	57	22.7	5,4
Flour, rice	366	11.8	80.1	6.4	0.8
Flour, rye	319	10.7	73.5	7.3	1.6
Flour, soya	409	5.9	18.7	34.3	22.4
Flour, wheat, brown	339	11.6	72.5	12.2	2
Garlic, raw	98	64.3	16.3	7.9	0.6
Ginger, fresh	44	78.9	8.1	1.8	0.8
Gourd, tinda, raw	21	93.5	3.6	1.4	0.2
Grapes, average	65	81.9	16.1	0.7	0.2
Honey	288	17.5	76.4	0.4	0
Ice cream desserts, frozen	251	51.4	21	3.5	17.6
Jackfruit, raw	88	73.2	21.4	1.3	0.3
Lamb, average, raw, lean and fat	187	67.4	0	19	12.3
Lasagne, homemade	180	63.3	15.2	9.6	9.6
Lentil and rice roast, with egg, homemade	131	66.7	24.1	5.5	2.1
Liquorice	349	8.4	76.7	3.7	5.2
Mango, unripe, green flesh, raw	46	84.3	11.2	0.5	0.2
Mangoes, ripe, raw, flesh only	57	82.4	14.1	0.7	0.2
Mangosteen, flesh only	73	81	16.4	0.6	0.5
Marrow, raw	12	95.6	2.2	0.5	0.2
Milk, 1% fat, pasteurised	41	90.1	4.8	3.5	1
Mushroom, dried	159	10.5	4.8	21.8	6
Mussels, raw	74	80.9	2.5	12.1	1.8
Noodles, egg, dried, raw	338	8.2	72.6	12	2
Nut roast, homemade	335	38.7	18.8	13.2	23.5
Oatcakes, homemade	411	11.9	61.4	9.5	15.9
Oil, coconut	899	0	0	0	99.9
Oil, cod liver	899	0	0	0	99.9
Oil, corn	899	0	0	0	99.9
Oil, cottonseed	891	0	0	0	99
Oil, evening primrose	899	0	0	0	99.9
Oil, grapeseed	899	0	0	0	99.9
Oil, hazelnut	899	0	0	0	99.9
Oil, olive	899	0	0	0	99.9
Oil, palm	899	0	0	0	99.9
Oil, peanut	899	0	0	0	99.9
Oil, rapeseed	899	0	0	0	99.9
Oil, safflower	899	0	0	0	99.9
Oil, sesame	898	0.1	0	0.2	99.7
Oil, soya	899	0	0	0	99.9
Oil, sunflower	899	0	0	0	99.9
Oil, walnut	899	0	0	0	99.9
Oil, vegetable	899	0	0	0	99.9
Oil, wheat germ	899	0	0	0	99.9
Omelette, plain	191	69.1	0	10.9	16.4
Onions, raw	35	89.1	8	1	0.1
Oranges, flesh only	36	87	8.2	0.8	0.2
Pasta, egg, fresh, raw	282	27.1	57	10.6	2.9
Peanut butter, smooth	607	1.1	13.1	22.8	51.8
Peas, raw	83	74.6	11.3	6.9	1.5
Pineapple, dried	276	9.3	67.9	2.5	1.3
Plums, yellow, flesh and skin, raw	25	89	5.9	0.5	0.1
Porridge, made with whole milk	112	76.1	13.3	4.9	4.7
Potatoes, old, baked, flesh only	77	78.9	18	2.2	0.1
Pumpkin, flesh only, raw	13	95	2.2	0.7	0.2
Raspberries, raw	25	87	4.6	1.4	0.3
Rice, red, raw	356	12.7	80.4	7	2.9
Rice, white, basmati, raw	351	11.3	83.7	8.1	0.5
Saffron	310	11.9	61.5	11.4	5.9
Salad, green	13	95.4	1.6	1	0.4
Salami	438	33.7	0.5	20.9	39.2
Spinach, dried	211	10.5	13.8	24.3	6.9
Waffles, homemade	335	32.5	43	9	15.3
Walnuts, kernel only	688	2.8	3.3	14.7	68.5
Yam, baked	153	56.4	37.5	2.1	0.4
Yeast extract	180	26.7	3.5	40.7	0.4
Yeast, bakers, compressed	53	70	1.1	11.4	0.4
Yogurt, whole milk, plain	79	81.9	7.8	5.7	3

## Sheet: units
Metbolites	mg/100 g of food
Energy	kcal/100 g of food
